# Supplementary material for: TR3-56 and Treg Regulatory T Cell Subsets as Potential Indicators of Graft Tolerance Control in Kidney Transplant Recipients
Source: Int J Mol Sci. 2024 Oct 2;25(19):10610. doi: 10.3390/ijms251910610 (PMC11477056; doi:10.3390/ijms251910610)
Supplement: Supplementary file 1 [file ijms-25-10610-s001.zip]

Archive with 1 entries (1 files):
- ijms-3164734-supplementary.pdf
